# Supplementary material for: A Stochastic Spatiotemporal Model of Rat Ventricular Myocyte Calcium Dynamics Demonstrated Necessary Features for Calcium Wave Propagation
Source: Membranes (Basel). 2021 Dec 18;11(12):989. doi: 10.3390/membranes11120989 (PMC8706945; doi:10.3390/membranes11120989)
Supplement: Supplementary file 1 [file membranes-11-00989-s001.zip]

Archive with 3 entries (3 files):
- Experimental Ca Waves.avi
- Simulated Ca Waves.mp4
- Supplementary Caption.pdf
